# Supplementary material for: Expression of glycosaminoglycans in cirrhotic liver and hepatocellular carcinoma—a pilot study including etiology
Source: Anal Bioanal Chem. 2022 Mar 28;414(13):3837–46. doi: 10.1007/s00216-022-04025-3 (PMC8958808; doi:10.1007/s00216-022-04025-3)
Supplement: Supplementary file 2 — Supplementary file2 (XLSX 14 KB) [file 216_2022_4025_MOESM2_ESM.xlsx]

## Sheet: Summary
	Heparan sulfate cohort
	Liver disease	Etiology	Number of samples
	Cirrhosis without HCC	Hepatitis B virus	3
	Cirrhosis without HCC	Hepatitis C virus	3
	Cirrhosis without HCC	primary sclerosing cholangitis	3
	Hepatocellular carcinoma	alcoholic liver disease-associated cirrhosis	4
	Hepatocellular carcinoma	Hepatitis B virus	3
	Hepatocellular carcinoma	Hepatitis C virus	4
	Adjacent cirrhotic liver parenchyma	Miscellaneous	4
	Chondroitin sulfate cohort
	Liver disease	Etiology	Number of samples
	Cirrhosis without HCC	Hepatitis B virus	3
	Cirrhosis without HCC	Hepatitis C virus	4
	Cirrhosis without HCC	primary sclerosing cholangitis	3
	Hepatocellular carcinoma	alcoholic liver disease-based cirrhosis	3
	Hepatocellular carcinoma	Hepatitis B virus	3
	Hepatocellular carcinoma	Hepatitis C virus	3
	Adjacent cirrhotic liver parenchyma	Miscellaneous	3

## Sheet: Detailed info
	Tissue	Etiology	Gleason score	Additional tissue info	Age	Sex	Cohort (CS/HS/Both)
	Cirrhosis	HBV	without HCC		53	Male	CS, HS
	Cirrhosis	HBV	without HCC		50	Female	CS, HS
	Cirrhosis	HBV	without HCC		51	Female	HS
	Cirrhosis	HBV	without HCC		55	Male	CS
	Cirrhosis	HCV	without HCC		67	Male	CS, HS
	Cirrhosis	HCV	without HCC		56	Female	CS
	Cirrhosis	HCV	without HCC		49	Male	CS, HS
	Cirrhosis	HCV	without HCC		56	Male	CS, HS
	Cirrhosis	PSC	without HCC	Cirrhosis	33	Female	CS, HS
	Cirrhosis	PSC	without HCC	Fibrosis	55	Male	CS, HS
	Cirrhosis	PSC	without HCC	Fibrosis and cirrhosis	43	Male	CS, HS
	HCC	ALDC	grade1		60	Male	HS
	HCC	ALDC	grade2		57	Male	HS
	HCC	ALDC	grade2		72	Male	CS
	HCC	ALDC	grade2		71	Male	CS, HS
	HCC	ALDC	grade3		67	Male	CS, HS
	HCC	HBV hepatitis	grade2		65	Male	CS, HS
	HCC	HBV-Cirr	grade2		69	Male	CS, HS
	HCC	HBV-Cirr	grade2		64	Male	CS, HS
	HCC	HCV hepatitis	grade3		59	Male	HS
	HCC	HCV-Cirr	grade2		65	Male	CS, HS
	HCC	HCV-Cirr	grade2		63	Female	CS, HS
	HCC	HCV-Cirr	grade2		60	Male	CS
	HCC	HCV-Cirr	grade3		64	Female	HS
	Adjacent cirrhotic liver parenchyma	HCC-ALDC	adjacent to grade3	full cirrhosis	67	Male	CS, HS
	Adjacent cirrhotic liver parenchyma	HCC-ALDC	adjacent to grade2	full cirrhosis	72	Male	CS, HS
	Adjacent cirrhotic liver parenchyma	HCC-HBV	adjacent to grade2	full cirrhosis	57	Male	CS, HS
	Adjacent cirrhotic liver parenchyma	HCC-HCV	adjacent to grade2	full cirrhosis	63	Female	HS
